# Supplementary material for: Sex Bias in Infectious Disease Epidemiology: Patterns and Processes
Source: PLoS One. 2013 Apr 24;8(4):e62390. doi: 10.1371/journal.pone.0062390 (PMC3634762; doi:10.1371/journal.pone.0062390)
Supplement: Dataset S1 — Raw data used for crude incidence and male:female incidence rate ratio calculations in the general population ( Table 2 and Figures 1 and 2 of the main text). (XLS) [file pone.0062390.s003.xls]

## Sheet: CL
Cutaneous leishmaniasis
2006
	Males		Females
Age class	Events	Population	Events	Population
<1 year	133	1658833	59	1605603
1 to 4 years	239	6926725	230	6720117
5 to 9 years	474	8696257	374	8450462
10 to 19 years	2557	16981772	932	16612849
20 to 59 years	9506	49394425	3000	51694893
over 60 years	1234	7513283	677	9308993
Total	14143	91171295	5272	94392917
2007
	Males		Females
Age class	Events	Population	Events	Population
<1 year	160	1614626	55	1562681
1 to 4 years	269	6803677	212	6600407
5 to 9 years	471	8756622	380	8506972
10 to 19 years	2600	16901167	911	16524424
20 to 59 years	9445	50327408	2630	52656066
over 60 years	1089	7751136	554	9636528
Total	14034	92154636	4742	95487078
2008
	Males		Females
Age class	Events	Population	Events	Population
<1 year	173	1568948	84	1518336
1 to 4 years	271	6657682	213	6458275
5 to 9 years	452	8781061	355	8529244
10 to 19 years	2377	16852766	873	16466821
20 to 59 years	9003	51220833	2552	53573926
over 60 years	1048	8003298	526	9981624
Total	13324	93084588	4603	96528226
2009
	Males		Females
Age class	Events	Population	Events	Population
<1 year	203	1524778	90	1475449
1 to 4 years	309	6494794	258	6299625
5 to 9 years	482	8755259	380	8503343
10 to 19 years	2335	16841992	954	16445520
20 to 59 years	9789	52076606	2681	54447522
over 60 years	1193	8269338	576	10346404
Total	14311	93962767	4939	97517863
2010
	Males		Females
Age class	Events	Population	Events	Population
<1 year	206	1484225	88	1436062
1 to 4 years	282	6323218	228	6132456
5 to 9 years	446	8675147	394	8425098
10 to 19 years	2463	16888496	991	16480175
20 to 59 years	9081	52872607	2790	55253071
over 60 years	1119	7467121	622	8800509
Total	13597	93710814	5113	96527371

## Sheet: VL
Visceral leishmaniasis
2006
	Males		Females
Age class	Events	Population	Events	Population
<1 year	202	1658833	191	1605603
1 to 4 years	607	6926725	612	6720117
5 to 9 years	232	8696257	222	8450462
10 to 19 years	242	16981772	144	16612849
20 to 59 years	795	49394425	261	51694893
over 60 years	96	7513283	45	9308993
Total	2174	91171295	1475	94392917
2007
	Males		Females
Age class	Events	Population	Events	Population
<1 year	126	1614626	106	1562681
1 to 4 years	389	6803677	423	6600407
5 to 9 years	175	8756622	148	8506972
10 to 19 years	202	16901167	114	16524424
20 to 59 years	678	50327408	211	52656066
over 60 years	96	7751136	39	9636528
Total	1666	92154636	1041	95487078
2008
	Males		Females
Age class	Events	Population	Events	Population
<1 year	174	1568948	143	1518336
1 to 4 years	457	6657682	443	6458275
5 to 9 years	183	8781061	158	8529244
10 to 19 years	183	16852766	112	16466821
20 to 59 years	698	51220833	231	53573926
over 60 years	96	8003298	45	9981624
Total	1791	93084588	1132	96528226
2009
	Males		Females
Age class	Events	Population	Events	Population
<1 year	153	1524778	112	1475449
1 to 4 years	447	6494794	384	6299625
5 to 9 years	180	8755259	145	8503343
10 to 19 years	203	16841992	127	16445520
20 to 59 years	830	52076606	260	54447522
over 60 years	116	8269338	54	10346404
Total	1929	93962767	1082	97517863
2010
	Males		Females
Age class	Events	Population	Events	Population
<1 year	69	1484225	55	1436062
1 to 4 years	159	6323218	187	6132456
5 to 9 years	57	8675147	49	8425098
10 to 19 years	101	16888496	61	16480175
20 to 59 years	381	52872607	121	55253071
over 60 years	62	7467121	28	8800509
Total	829	93710814	501	96527371

## Sheet: SCH
Schistosomiasis
2006
	Males		Females
Age class	Events	Population	Events	Population
<1 year	206	1658833	185	1605603
1 to 4 years	320	6926725	306	6720117
5 to 9 years	1969	8696257	1518	8450462
10 to 19 years	7703	16981772	5271	16612849
20 to 59 years	16783	49394425	12713	51694893
over 60 years	1514	7513283	1263	9308993
Total	28495	91171295	21256	94392917
2007
	Males		Females
Age class	Events	Population	Events	Population
<1 year	143	1614626	101	1562681
1 to 4 years	173	6803677	156	6600407
5 to 9 years	1054	8756622	846	8506972
10 to 19 years	4758	16901167	3136	16524424
20 to 59 years	11999	50327408	8837	52656066
over 60 years	1088	7751136	897	9636528
Total	19215	92154636	13973	95487078
2008
	Males		Females
Age class	Events	Population	Events	Population
<1 year	58	1568948	36	1518336
1 to 4 years	68	6657682	55	6458275
5 to 9 years	340	8781061	278	8529244
10 to 19 years	1683	16852766	1051	16466821
20 to 59 years	4967	51220833	3542	53573926
over 60 years	455	8003298	380	9981624
Total	7571	93084588	5342	96528226
2009
	Males		Females
Age class	Events	Population	Events	Population
<1 year	122	1524778	58	1475449
1 to 4 years	111	6494794	91	6299625
5 to 9 years	613	8755259	491	8503343
10 to 19 years	2669	16841992	1594	16445520
20 to 59 years	6905	52076606	4193	54447522
over 60 years	735	8269338	483	10346404
Total	11155	93962767	6910	97517863
2010
	Males		Females
Age class	Events	Population	Events	Population
<1 year	185	1484225	108	1436062
1 to 4 years	173	6323218	153	6132456
5 to 9 years	881	8675147	696	8425098
10 to 19 years	3663	16888496	2226	16480175
20 to 59 years	8743	52872607	5648	55253071
over 60 years	989	7467121	742	8800509
Total	14634	93710814	9573	96527371

## Sheet: TB
Pulmonary tuberculosis
2006
	Males		Females
Age class	Events	Population	Events	Population
<1 year	1	1658833	2	1605603
1 to 4 years	10	6926725	15	6720117
5 to 9 years	12	8696257	17	8450462
10 to 19 years	160	16981772	143	16612849
20 to 59 years	1967	49394425	1042	51694893
over 60 years	267	7513283	93	9308993
Total	2417	91171295	1312	94392917
2007
	Males		Females
Age class	Events	Population	Events	Population
<1 year	18	1614626	9	1562681
1 to 4 years	21	6803677	21	6600407
5 to 9 years	12	8756622	14	8506972
10 to 19 years	307	16901167	251	16524424
20 to 59 years	4071	50327408	2404	52656066
over 60 years	722	7751136	277	9636528
Total	5151	92154636	2976	95487078
2008
	Males		Females
Age class	Events	Population	Events	Population
<1 year	24	1568948	17	1518336
1 to 4 years	29	6657682	20	6458275
5 to 9 years	20	8781061	19	8529244
10 to 19 years	441	16852766	347	16466821
20 to 59 years	5256	51220833	2853	53573926
over 60 years	820	8003298	356	9981624
Total	6590	93084588	3612	96528226
2009
	Males		Females
Age class	Events	Population	Events	Population
<1 year	29	1524778	22	1475449
1 to 4 years	56	6494794	41	6299625
5 to 9 years	36	8755259	35	8503343
10 to 19 years	752	16841992	696	16445520
20 to 59 years	9544	52076606	5047	54447522
over 60 years	1428	8269338	685	10346404
Total	11845	93962767	6526	97517863
2010
	Males		Females
Age class	Events	Population	Events	Population
<1 year	44	1484225	26	1436062
1 to 4 years	40	6323218	38	6132456
5 to 9 years	31	8675147	21	8425098
10 to 19 years	548	16888496	491	16480175
20 to 59 years	7154	52872607	3697	55253071
over 60 years	1196	7467121	586	8800509
Total	9013	93710814	4859	96527371

## Sheet: LL
Lepromatous leprosy
2006
	Males		Females
Age class	Events	Population	Events	Population
<1 year	2	1658833	0	1605603
1 to 4 years	2	6926725	1	6720117
5 to 9 years	26	8696257	13	8450462
10 to 19 years	299	16981772	127	16612849
20 to 59 years	3385	49394425	1244	51694893
over 60 years	1159	7513283	481	9308993
Total	4873	91171295	1866	94392917
2007
	Males		Females
Age class	Events	Population	Events	Population
<1 year	-	1614626	-	1562681
1 to 4 years	1	6803677	1	6600407
5 to 9 years	22	8756622	12	8506972
10 to 19 years	233	16901167	113	16524424
20 to 59 years	2809	50327408	1016	52656066
over 60 years	1019	7751136	384	9636528
Total	4084	92154636	1526	95487078
2008
	Males		Females
Age class	Events	Population	Events	Population
<1 year	-	1568948	-	1518336
1 to 4 years	5	6657682	2	6458275
5 to 9 years	26	8781061	20	8529244
10 to 19 years	261	16852766	119	16466821
20 to 59 years	3205	51220833	1138	53573926
over 60 years	1073	8003298	392	9981624
Total	4570	93084588	1671	96528226
2009
	Males		Females
Age class	Events	Population	Events	Population
<1 year	-	1524778	-	1475449
1 to 4 years	0	6494794	2	6299625
5 to 9 years	24	8755259	18	8503343
10 to 19 years	226	16841992	97	16445520
20 to 59 years	3158	52076606	1068	54447522
over 60 years	1033	8269338	462	10346404
Total	4441	93962767	1647	97517863
2010
	Males		Females
Age class	Events	Population	Events	Population
<1 year	-	1484225	-	1436062
1 to 4 years	2	6323218	4	6132456
5 to 9 years	13	8675147	11	8425098
10 to 19 years	198	16888496	85	16480175
20 to 59 years	2584	52872607	920	55253071
over 60 years	935	7467121	334	8800509
Total	3732	93710814	1354	96527371

## Sheet: TL
Tuberculoid leprosy
2006
	Males		Females
Age class	Events	Population	Events	Population
<1 year	3	1658833	8	1605603
1 to 4 years	44	6926725	26	6720117
5 to 9 years	190	8696257	192	8450462
10 to 19 years	570	16981772	651	16612849
20 to 59 years	3070	49394425	3988	51694893
over 60 years	669	7513283	899	9308993
Total	4546	91171295	5764	94392917
2007
	Males		Females
Age class	Events	Population	Events	Population
<1 year	-	1614626	-	1562681
1 to 4 years	21	6803677	25	6600407
5 to 9 years	127	8756622	134	8506972
10 to 19 years	424	16901167	451	16524424
20 to 59 years	2377	50327408	2916	52656066
over 60 years	532	7751136	682	9636528
Total	3481	92154636	4208	95487078
2008
	Males		Females
Age class	Events	Population	Events	Population
<1 year	-	1568948	-	1518336
1 to 4 years	30	6657682	31	6458275
5 to 9 years	158	8781061	152	8529244
10 to 19 years	433	16852766	510	16466821
20 to 59 years	2518	51220833	3271	53573926
over 60 years	617	8003298	743	9981624
Total	3756	93084588	4707	96528226
2009
	Males		Females
Age class	Events	Population	Events	Population
<1 year	-	1524778	-	1475449
1 to 4 years	14	6494794	22	6299625
5 to 9 years	138	8755259	149	8503343
10 to 19 years	348	16841992	426	16445520
20 to 59 years	2364	52076606	3002	54447522
over 60 years	569	8269338	680	10346404
Total	3433	93962767	4279	97517863
2010
	Males		Females
Age class	Events	Population	Events	Population
<1 year	-	1484225	-	1436062
1 to 4 years	19	6323218	23	6132456
5 to 9 years	104	8675147	127	8425098
10 to 19 years	322	16888496	387	16480175
20 to 59 years	1911	52872607	2447	55253071
over 60 years	426	7467121	604	8800509
Total	2782	93710814	3588	96527371

## Sheet: TF
Typhoid fever
2006
	Males		Females
Age class	Events	Population	Events	Population
<1 year	2	1658833	1	1605603
1 to 4 years	24	6926725	33	6720117
5 to 9 years	29	8696257	43	8450462
10 to 19 years	74	16981772	40	16612849
20 to 59 years	119	49394425	136	51694893
over 60 years	16	7513283	16	9308993
Total	264	91171295	269	94392917
2007
	Males		Females
Age class	Events	Population	Events	Population
<1 year	1	1614626	5	1562681
1 to 4 years	13	6803677	22	6600407
5 to 9 years	25	8756622	19	8506972
10 to 19 years	28	16901167	32	16524424
20 to 59 years	68	50327408	96	52656066
over 60 years	9	7751136	15	9636528
Total	144	92154636	189	95487078
2008
	Males		Females
Age class	Events	Population	Events	Population
<1 year	2	1568948	2	1518336
1 to 4 years	14	6657682	11	6458275
5 to 9 years	14	8781061	18	8529244
10 to 19 years	34	16852766	14	16466821
20 to 59 years	70	51220833	59	53573926
over 60 years	7	8003298	11	9981624
Total	141	93084588	115	96528226
2009
	Males		Females
Age class	Events	Population	Events	Population
<1 year	0	1524778	1	1475449
1 to 4 years	8	6494794	6	6299625
5 to 9 years	12	8755259	22	8503343
10 to 19 years	32	16841992	12	16445520
20 to 59 years	56	52076606	37	54447522
over 60 years	4	8269338	8	10346404
Total	112	93962767	86	97517863
2010
	Males		Females
Age class	Events	Population	Events	Population
<1 year	0	1484225	1	1436062
1 to 4 years	3	6323218	2	6132456
5 to 9 years	2	8675147	5	8425098
10 to 19 years	12	16888496	8	16480175
20 to 59 years	26	52872607	14	55253071
over 60 years	0	7467121	2	8800509
Total	43	93710814	32	96527371

## Sheet: LE
Leptospirosis
2006
	Males		Females
Age class	Events	Population	Events	Population
<1 year	16	1658833	6	1605603
1 to 4 years	21	6926725	21	6720117
5 to 9 years	118	8696257	58	8450462
10 to 19 years	553	16981772	182	16612849
20 to 59 years	2008	49394425	681	51694893
over 60 years	140	7513283	71	9308993
Total	2856	91171295	1019	94392917
2007
	Males		Females
Age class	Events	Population	Events	Population
<1 year	13	1614626	2	1562681
1 to 4 years	7	6803677	8	6600407
5 to 9 years	37	8756622	19	8506972
10 to 19 years	385	16901167	98	16524424
20 to 59 years	1630	50327408	424	52656066
over 60 years	126	7751136	52	9636528
Total	2198	92154636	603	95487078
2008
	Males		Females
Age class	Events	Population	Events	Population
<1 year	17	1568948	5	1518336
1 to 4 years	8	6657682	1	6458275
5 to 9 years	60	8781061	24	8529244
10 to 19 years	422	16852766	110	16466821
20 to 59 years	1767	51220833	401	53573926
over 60 years	155	8003298	30	9981624
Total	2429	93084588	571	96528226		2436
2009
	Males		Females
Age class	Events	Population	Events	Population
<1 year	25	1524778	4	1475449
1 to 4 years	6	6494794	6	6299625
5 to 9 years	51	8755259	16	8503343
10 to 19 years	477	16841992	87	16445520
20 to 59 years	2096	52076606	402	54447522
over 60 years	164	8269338	60	10346404
Total	2819	93962767	575	97517863
2010
	Males		Females
Age class	Events	Population	Events	Population
<1 year	22	1484225	4	1436062
1 to 4 years	8	6323218	8	6132456
5 to 9 years	42	8675147	14	8425098
10 to 19 years	355	16888496	74	16480175
20 to 59 years	1831	52872607	404	55253071
over 60 years	181	7467121	46	8800509
Total	2439	93710814	550	96527371

## Sheet: MM
Meningococcal meningitis
2006
	Males		Females
Age class	Events	Population	Events	Population
<1 year	185	1658833	139	1605603
1 to 4 years	290	6926725	230	6720117
5 to 9 years	191	8696257	161	8450462
10 to 19 years	229	16981772	190	16612849
20 to 59 years	256	49394425	214	51694893
over 60 years	28	7513283	17	9308993
Total	1179	91171295	951	94392917
2007
	Males		Females
Age class	Events	Population	Events	Population
<1 year	127	1614626	102	1562681
1 to 4 years	201	6803677	155	6600407
5 to 9 years	165	8756622	107	8506972
10 to 19 years	167	16901167	156	16524424
20 to 59 years	216	50327408	167	52656066
over 60 years	12	7751136	21	9636528
Total	888	92154636	708	95487078
2008
	Males		Females
Age class	Events	Population	Events	Population
<1 year	139	1568948	104	1518336
1 to 4 years	243	6657682	188	6458275
5 to 9 years	153	8781061	134	8529244
10 to 19 years	201	16852766	169	16466821
20 to 59 years	296	51220833	214	53573926
over 60 years	21	8003298	27	9981624
Total	1053	93084588	836	96528226
2009
	Males		Females
Age class	Events	Population	Events	Population
<1 year	141	1524778	110	1475449
1 to 4 years	232	6494794	182	6299625
5 to 9 years	138	8755259	148	8503343
10 to 19 years	248	16841992	175	16445520
20 to 59 years	288	52076606	198	54447522
over 60 years	26	8269338	21	10346404
Total	1073	93962767	834	97517863
2010
	Males		Females
Age class	Events	Population	Events	Population
<1 year	141	1484225	103	1436062
1 to 4 years	228	6323218	177	6132456
5 to 9 years	149	8675147	134	8425098
10 to 19 years	256	16888496	195	16480175
20 to 59 years	378	52872607	211	55253071
over 60 years	22	7467121	26	8800509
Total	1174	93710814	846	96527371

## Sheet: HA
Hepatitis A
2006
	Males		Females
Age class	Events	Population	Events	Population
<1 year	184	1658833	151	1605603
1 to 4 years	1853	6926725	1649	6720117
5 to 9 years	3699	8696257	3900	8450462
10 to 19 years	3192	16981772	2540	16612849
20 to 59 years	1540	49394425	1181	51694893
over 60 years	68	7513283	83	9308993
Total	10536	91171295	9504	94392917
2007
	Males		Females
Age class	Events	Population	Events	Population
<1 year	90	1614626	70	1562681
1 to 4 years	902	6803677	774	6600407
5 to 9 years	2001	8756622	1955	8506972
10 to 19 years	1843	16901167	1329	16524424
20 to 59 years	848	50327408	663	52656066
over 60 years	54	7751136	44	9636528
Total	5738	92154636	4835	95487078
2008
	Males		Females
Age class	Events	Population	Events	Population
<1 year	78	1568948	80	1518336
1 to 4 years	747	6657682	701	6458275
5 to 9 years	1678	8781061	1650	8529244
10 to 19 years	1534	16852766	1275	16466821
20 to 59 years	882	51220833	668	53573926
over 60 years	46	8003298	55	9981624
Total	4965	93084588	4429	96528226
2009
	Males		Females
Age class	Events	Population	Events	Population
<1 year	102	1524778	87	1475449
1 to 4 years	824	6494794	703	6299625
5 to 9 years	1559	8755259	1733	8503343
10 to 19 years	1529	16841992	1205	16445520
20 to 59 years	941	52076606	650	54447522
over 60 years	55	8269338	61	10346404
Total	5010	93962767	4439	97517863
2010
	Males		Females
Age class	Events	Population	Events	Population
<1 year	50	1484225	41	1436062
1 to 4 years	486	6323218	456	6132456
5 to 9 years	1048	8675147	1069	8425098
10 to 19 years	1114	16888496	752	16480175
20 to 59 years	625	52872607	540	55253071
over 60 years	58	7467121	60	8800509
Total	3381	93710814	2918	96527371

[truncated: 1 more sheets: SDF]
