# Supplementary material for: Sex Bias in Infectious Disease Epidemiology: Patterns and Processes
Source: PLoS One. 2013 Apr 24;8(4):e62390. doi: 10.1371/journal.pone.0062390 (PMC3634762; doi:10.1371/journal.pone.0062390)
Supplement: Dataset S2 — Raw data used for the male:female incidence rate ratio calculations in sociological (rural/urban) contrasts ( Figure 3 of the main text). (XLS) [file pone.0062390.s004.xls]

## Sheet: L. braziliensis
Leishmania braziliensis
States or parts thereof: south Pará, south Amazonas, Maranhão, Tocantins, Rondônia, Mato Grosso, Minas Gerais, Goiás, Ceará, Bahia, Acre, Pernambuco, São Paulo, Paraná
		Males		Females
Age class	Setting	Events	Population	Events	Population
<1 year	Rural	245	175016	156	150953
	Urban	219	409015	112	413158
1 to 4 years	Rural	148	771114	164	664168
	Urban	54	1792558	50	1807688
5 to 9 years	Rural	280	1049734	245	906069
	Urban	127	2473274	82	2495018
10 to 19 years	Rural	1157	2245126	521	1943614
	Urban	688	5309782	254	5378722
20 to 59 years	Rural	3461	5493087	1391	4881811
	Urban	3223	14038837	961	14608658
over 60 years	Rural	467	965753	275	932882
	Urban	491	2467826	286	2811875
Total Rural		5758	10699830	2752	9479497
Total Urban		4802	26491292	1745	27515119

## Sheet: L. guyanensis
Leishmania guyanensis
States or parts thereof: Amapá, north Pará, north Amazonas, Roraima
		Males		Females
Age class	Setting	Events	Population	Events	Population
<1 year	Rural	8	4750	8	4034
	Urban	7	26202	4	25933
1 to 4 years	Rural	29	21457	24	18249
	Urban	13	115457	12	114446
5 to 9 years	Rural	45	28483	40	23975
	Urban	29	155902	23	154317
10 to 19 years	Rural	189	51997	60	43730
	Urban	154	286275	38	294433
20 to 59 years	Rural	411	108050	111	90470
	Urban	486	689728	94	721604
over 60 years	Rural	29	13124	13	11118
	Urban	26	67219	16	77207
Total Rural		711	227861	256	191576
Total Urban		715	1340783	187	1387940

## Sheet: L. infantum
Leishmania infantum chagasi
States: Bahia, Ceará, Maranhão, Mato Grosso do Sul, Minas Gerais, Pará, Piaui, São Paulo, Tocantins
		Males		Females
Age class	Setting	Events	Population	Events	Population
<1 year	Rural	101	140607	88	121789
	Urban	308	304793	225	308235
1 to 4 years	Rural	162	618408	136	534575
	Urban	325	1330439	318	1342219
5 to 9 years	Rural	85	874272	69	753766
	Urban	163	1902022	197	1913592
10 to 19 years	Rural	71	1814998	30	1574902
	Urban	142	4009286	105	4063686
20 to 59 years	Rural	136	4369496	41	3891904
	Urban	492	10627051	179	11080373
over 60 years	Rural	16	785885	6	766200
	Urban	94	1927097	40	2235118
Total Rural		571	8603666	370	7643136
Total Urban		1524	20100688	1064	20943223

## Sheet: Leptospira
Leptospira interrogans
States: Acre, Espírito Santo, Paraná, Rio Grande do Sul, São Paulo
		Males		Females
Age class	Setting	Events	Population	Events	Population
<1 year	Rural	85	44513	36	37756
	Urban	500	171752	243	170588
1 to 4 years	Rural	10	193682	9	163685
	Urban	13	744544	10	737470
5 to 9 years	Rural	16	277602	11	234418
	Urban	33	1078694	20	1066207
10 to 19 years	Rural	93	607770	16	518020
	Urban	177	2348078	66	2341512
20 to 59 years	Rural	397	1831214	83	1616548
	Urban	526	7223937	297	7456957
over 60 years	Rural	29	337139	15	341016
	Urban	166	1324926	68	1572514
Total Rural		630	3291920	170	2911443
Total Urban		1415	12891931	704	13345248

## Sheet: Schistosoma
Schistosoma mansoni
States: Alagoas, Espírito Santo, Paraná, Bahia, Pernambuco, Sergipe, Minas Gerais, São Paulo
		Males		Females
Age class	Setting	Events	Population	Events	Population
<1 year	Rural	65	103387	52	89389
	Urban	86	278900	81	279885
1 to 4 years	Rural	129	460108	131	397641
	Urban	100	1226635	95	1230230
5 to 9 years	Rural	755	608706	594	530813
	Urban	758	1668756	571	1684029
10 to 19 years	Rural	2882	1398796	2012	1213996
	Urban	3240	3784383	2140	3814087
20 to 59 years	Rural	5564	3656375	4200	3303640
	Urban	7726	10508748	5752	11015860
over 60 years	Rural	602	672121	438	681225
	Urban	598	1928877	578	2284348
Total Rural		9997	6899493	7427	6216704
Total Urban		12508	19396299	9217	20308439
